# Supplementary material for: Partitioning the population attributable fraction for a sequential chain of effects
Source: Epidemiol Perspect Innov. 2008 Oct 2;5:5. doi: 10.1186/1742-5573-5-5 (PMC2572052; doi:10.1186/1742-5573-5-5)
Supplement: Additional file 1 — Partitioning PAF Excel Tool. A Microsoft Excel sheet providing annotated partitioned PAF estimates and corresponding calculations. [file 1742-5573-5-5-S1.xls]

## Sheet: PAF Partitioning Demo Table
SAMPLE PARTITIONED PAF CALCULATION TABLE
Instructions: Labels and counts must be entered into YELLOW HIGHLIGHTED cells. All other cells
are calculated based on this information. To avoid accidental errors, these calculated cells are
locked. Additional information is provided in comments (flagged by red triangles in the upper-right
corner of cells). Colored arrows highlight connections between calculated values and the summary
table.
	Label for those who have the Negative Outcome					MMR
	Label for those without the Negative Outcome					Not MMR
	Label for the First Risk Factor					Risk Factor A
	Label for those who have the First Risk Factor					A
	Label for those who do not have the First Risk Factor					Not A
	Label for the Second Risk Factor					Risk Factor B
	Label for those who have the First Risk Factor					B
	Label for those who do not have the First Risk Factor					Not B
ORIGINAL UNADJUSTED RAW DATA
	Risk Factor A	Risk Factor B	MMR	Not MMR	Total	pe	p	RR	Stratified PAF
	A	B	15	485	500	0.153846	0.03	3	0.153846
	A	Not B	20	980	1000	0.307692	0.02	2	0.153846
	Not A	B	20	730	750	0.230769	0.0266667	2.66667	0.192308
	Not A	Not B	10	990	1000	0.307692	0.01
		Total	65	3185	3250	1			0.5
								PAFAGG
Summary of Interaction Effect
	RR(Risk Factor B | Risk Factor A) =					0.777778
	E(RR) for group with both risk factors:					3.66667
	E(N) for group with both risk factors if no interaction:					18.3333
	Difference between E(N) and observed N:					3.33333
	Difference adjusted for confounding between risk factors:					4.28571
Summary Table of Sequential PAFs
			PAF for Risk Factor A	0.142857
			PAF for Risk Factor B	0.291209
			PAF for the Intaction	0.0659341	……. or ……. 4.286 cases
			TOTAL	0.5
	Unadjusted PAF for Risk Factor A
	Risk Factor A	MMR	Not MMR	Total	pe	p	RR	PAF
	A	35	1465	1500	0.461538	0.0233333	1.36111	0.142857
	Not A	30	1720	1750	0.538462	0.0171429
	Total	65	3185	3250
	Predicting B based upon level of A
			B	Not B	Total	p	RR
		A	500	1000	1500	0.333333	0.777778
		Not A	750	1000	1750	0.428571
		Total	1250	2000	3250
	Remove effect of Risk Factor A status on Risk Factor B
	Risk Factor A	Risk Factor B	MMR	Not MMR	Total
	A	B	19.2857	623.571	642.857
	A	Not B	17.1429	840	857.143
	Not A	B	20	730	750
	Not A	Not B	10	990	1000
		Total	66.4286	3183.57	3250
	Risk Factor B adjusted for Risk Factor A
		Risk Factor B	MMR	Not MMR	Total	p
		B	39.2857	1353.57	1392.86	0.0282051
		Not B	27.1429	1830	1857.14	0.0146154
		Total	66.4286	3183.57	3250
		Adjusted PAF	0.291209
